# Supplementary material for: Choking Hazards: Are Current Product Testing Methods for Small Parts Adequate?
Source: Int J Pediatr. 2017 May 28;2017:4705618. doi: 10.1155/2017/4705618 (PMC5467345; doi:10.1155/2017/4705618)
Supplement: Supplementary file 1 — The original dataset includes 303 recalled products listed on the CPSC website which lists the date of original recall, the manufacturer, the number of reported injuries, and other pertinent information about each recalled children's product. [file 4705618.f1.xls]

## Sheet: Sheet1
Product	Manufacturer/Brand	Recall Date	Type of Product	Pacifier?	Age Group	Under 3 Inclusion? Yes or No	Choking Report/Incident	Type of Incident	Still Available for Resale?	If Yes, Where?	Notes
"Founding Bear" Stuffed Bears	Build-A-Bear Workshop Inc.	2003-01-16	Toys		All ages	Yes	none		No		The nose of the stuffed bear can be pulled or twisted off, poses a choking hazard to young children.
Wooden Teething Rings	Magic Cabin	2003-01-23	Nursery		5 months to 30 months	Yes	none		No		The various shapes of the teething rings stick out enough to potentially cause choking in infants and young children.
Toy Trumpet	BRIO Corp.	2003-02-25	Toys		12 months to 2 years	Yes	none		No		A small knob on the side of the trumpet can break off, posing a choking hazard.
Children's Board Book Sets	Random House Inc.	2003-02-27	Books and Art Supplies		under 2 years	Yes	none		No		The books were sold in cardboard boxes with plastic snaps, which could detach and pose a choking hazard to young children.
"Busy Bug" Plush Toys	The Betesh Group	2003-02-27	Toys		under 12 months	Yes	2 incidents	Gagging	No		The bug's feet can detach and pose a choking hazard to children. There have been two reports of children gagging on the fabric antennea ends connected to the plush feet that detach.
Little Kids' Parkas	Lands' End Inc.	2003-03-17	Clothing		24 months and up	Yes	>1 report		No		The zipper box may detach, allowing the zipper slide to detach. Poses a choking hazard.
Woody Dolls	Walt Disney Parks And Resorts	2003-03-20	Toys		12 months to 2 years	Yes	1 report		No		The Woody doll's clothing has buttons that can detach, posing a choking hazard to young children.
Girls' Hooded Winter Jackets	S. Rothschild	2003-03-20	Clothing		12 months to 5 years	Yes	2 reports		No		The rubber petal and metal snap can break off of the jacket.
Plush Bears and Snowman Dolls	Dollar Tree	2003-04-02	Toys		under 2 years	Yes	none		No		Buttons on the jacket of these toys can be pulled off.
Fiddlesticks Instruments	Kindermusik International, Inc.	2003-04-13	Toys		12 months to 2 years	Yes	none		No		The fiddlesticks have caps and some can become loose, allowing ball bearings to spill from inside the sticks. Both these parts pose choking hazards to young children.
Toy Drumsticks	Battat, Inc.	2003-04-17	Toys		12 months to 2 years	Yes	239 reports, 1 incident	Choking	No		The drumstick handle can detach and has caused choking for 1 infant. The entire drumstick measures 10 inches long. Tube should be enlarged to fit this product in as well.
Little People Animals Sounds Farm	Fisher-Price	2003-04-23	Toys		12 months to 5 years	Yes	28 reports, 5 incidents	4 Mouthing, 1 Aspiration	Yes	Amazon.com, Ebay.com	Screws can become loose and detach during use, posing a choking hazard to young children. 4 incidents of children mouthing the screws, one incident of child that aspired a screw into his lung.
Toy Vehicles	International Playthings Inc.	2003-05-22	Toys		12 months to 2 years	Yes	1 report		No		Small parts can detach during use.
Toy Drumsticks	The Step2 Company LLC	2003-05-22	Toys		12 months to 2 years	Yes	1 incident	Choking	No		The tip of the drumstick can detach, posing a choking hazard.
Children's Tumbler Cups	Starbucks Coffee Co.	2003-05-28	Nursery		6 months to 18 months	Yes	2 incidents	1 Mouthing, 1 Choking	No		The flexible straw on the cups can be chewed off into small pieces and detach, posing a choking hazard to young children.
Earlyears Bobbie Bear Stacking Rings	International Playthings Inc.	2003-07-31	Toys		12 months to 2 years	Yes	3 reports		No		Plastic knobs on the rings can detach.
Big Boy Trucks	Magic Cabin, Inc. & Hearthsong Inc.	2003-08-04	Toys		12 months to 2 years	Yes	none		No		Small parts can break off of trucks during use
Happyvillagers Toy Sets	HearthSong Inc.	2003-08-04	Toys		2 years to 5 years	Yes	none		No		The heads of the puzzle pieces can detach and measure 1.25 inches in diameter, pose a choking hazard.
Puzzibilities Recycling Truck Puzzle	Small World Toys, of Culver City, Calif.	2003-08-21	Toys		2 years to 5 years	Yes	none		No		One of the puzzle pieces (stack of newspapers), poses a choking hazard to young children.
Falcon Action Toy Jets	CDX Trading Inc.	2003-08-21	Toys		3 and up	No	none		No		Small parts of the toy jet can detach, posing a choking hazard.
Dora the Explorer Children's Board Book	Simon & Schuster Inc.	2003-09-17	Books and Art Supplies		3 and up	No	none		No		A plastic replica of a balloon attached to the book can detach, posing a choking hazard.
"Comforts" Pacifiers	Apothecary Products Inc.	2003-09-17	Nursery	Yes	under 12 months	Yes	none		No		Pacifiers can come apart, posing a choking hazard to infants and small children.
Sonato Wooden Toy Car	Magic Cabin, Inc.	2003-10-09	Toys		12 months to 2 years	Yes	none		No		The tiny wheels can detach from the car, posing a choking hazard to children.
Pet Me Platypus	Neurosmith	2003-10-29	Toys		under 12 months	Yes	3 reports		No		Any of the four plastic button covers could detach, posing a choking hazard.
Plan Toys Solid Drums	BRIO Corp.	2003-11-06	Toys		under 2 years	Yes	none		No		The rubber feet, which are screwed into the bottom of the drum could be removed.
Amazing Baby Listen and Play Activity Books	Advantage Publishers Group	2003-11-07	Books and Art Supplies		12 months to 24 months	Yes	1 report		No		The hub of the pink dial embedded in the inside back cover can detach during use.
Bear "Jack In The Box" Toys	Schylling Associates Inc.	2003-11-18	Toys		12 months to 2 years	Yes	none		No		The red bead on the crank of the toy can detach
Girls' Hooded Fleece Jackets	The May Department Stores Co.	2003-11-24	Clothing		2 through 6 years	Yes	none		No		The zipper pull could detach from the jackets, posing a possible choking hazard.
DesignWare Zipper Pulls	American Greetings Corp.	2003-11-26	Clothing		3 and up	No	none		No		The product could separate and detach from the zipper, posing a choking hazard to young children.
DesignWare Crazy Bouncy Balls	American Greetings Corp.	2003-11-26	Toys		3 and up	No	none		No		The bouncy balls measure 1.5 inches in diameter, should of never been on the market to begin with.
Flutterby Plush Toys	First & Main Inc.	2003-12-12	Toys		under 12 months	Yes	none		No		The decorative gem stone on the toy's wings can detach.
Jack-In-The-Box Type Toys	Schylling Associates Inc.	2003-12-12	Toys		12 months to 2 years	Yes	none		No		The bead on the crank of the toy can detach.
Jack-In-The-Box	The Learning Journey International LLC	2003-12-29	Toys		12 months to 2 years	Yes	1 report		No		The spring mechanism attached to the lid could detach.
Bumble Bee Toys	Graco Children's Products	2004-01-14	Toys		under 12 months	Yes	21 reports, 5 incidents	Choking	No		The antenna of the bumble bee can detach and even scratched the throat of one of the babies that choked on it.
Kids Fall Creek PU Jacket	Meijer Distribution Inc.	2004-02-05	Clothing		24 months and up	Yes	none		No		The zipper pull can detach from the jacket, posing a choking hazard.
Playwell Crayola Activity Cube	PlayWell Toy Company	2004-02-06	Toys		18 months and up	Yes	2 reports, 1 incident	Mouthing	No		Small parts could detach from the cube.
"Webster" Activity Spider Toy	Mary Meyer Corporation	2004-02-19	Toys		under 12 months	Yes	5 reports		No		The spider's feet can detach (plush balls are 1.5 in diameter) and can cause choking, thus showing another example of why the tube should be enlarged.
"Wooden Music Radio" Type	Schylling Associates Inc.	2004-02-26	Toys		12 months to 5 years	Yes	none		No		A wooden turning knob and antenna top can break off, posing a choking hazard.
Fire Engine Pull Along Toys	FAO Schwarz Inc.	2004-03-04	Toys		12 months to 5 years	Yes	none		No		Small parts can detach from the toy.
My Easter BasketBook	Kingfisher Publications PLC	2004-03-30	Books and Art Supplies		under 2 years	Yes	1 incident	Choking	No		A sponge item inside the book can detach or small pieces can be torn away and pose a choking hazard.
Snail Push Toys	Babies "R" Us	2004-03-30	Toys		12 months to 2 years	Yes	none		No		The screw securing the toy handle to the push toy could detach, posing a choking hazard.
Ride-On Toys	Tek Nek Toys	2004-04-14	Toys		1 to 3 years	Yes	5 reports, 1 incident	Choking (Death)	No		Screws and nuts can come loose, prompted the death of an 18month old boy
Children's Board Books with Sound Maker	DK Publishing, Inc.	2004-05-13	Books and Art Supplies		under 2 years	Yes	1 incident	Mouthing	No		The sound maker on the last page of the book can be detached and poses a choking hazard to children. CPSC reports one incident of a 22 month old child detaching and fitting the soundmaker in his mouth.
SmartFit and TeenyToes Athletic Shoes	Payless ShoeSource, Inc.	2004-05-02	Clothing		3.5 years and under	Yes	1 incident	Choking	No		The metal eyelet holder at the top of the shoes can detach.
Children's Zippered Outerwear	Old Navy, LLC	2004-06-08	Clothing		6 months to 4 years	Yes	12 reports, 1 incident	Mouthing	No		The plastic zipper pull can be detached from the zipper.
Push Along Frog	AA Importer Inc., of L.A., Calif.	2004-12-28	Toys		12 months to 2 years	Yes	none		No		The toys can easily break apart, exposing small parts. This poses a choking hazard to young children.
Children's Swimsuit Coverup	Samara Brothers LLC	2004-06-22	Clothing		3 months to 6 years	Yes	1 report		No		The zipper pull can be detached from the cover up.
Toddler Doll Family Sets	Lakeshore Learning Materials	2004-06-22	Toys		12 months and up	Yes	3 reports		No		The heads/feet of the dolls can come off and pose a choking hazard, they measure 1 inch long and 0.5 inches wide (they are smaller than the no-choke test tube and shouldn't of been used in the first place).
Basic Editions Infant and Toddler Girls' Romper	Kmart Corp.	2004-06-22	Clothing		12 months to 5 years	Yes	2 reports		No		The tassels and plastic buttons can be pulled off, posing a choking hazard.
Summerville Toy Truck Sets	Target Corp.	2004-07-15	Toys		3 and up	No	none		No		Components of the trucks could detach, posing a choking hazard to children.
Plush Frog Stuffed Animal	Determined Productions Inc.	2004-08-06	Toys		12 months and under	Yes	1 incident	Choking	No		The seams can tear open and expose small plastic pellets.
Peek-A-Boo Ball	HearthSong Inc.	2004-08-06	Toys		under 2 years	Yes	1 incident	Mouthing	No		Balls sticking out of larger ball can come loose, posing a choking hazard.
Get Go Children's Athletic Shoes	Nike USA, Inc.	2004-08-18	Clothing		2 years to 3 years	Yes	3 reports		No		Heel tab can be peeled off shoe and measures 1.5 to 1.75 inches in diameter, thus is larger than the no-choke tube size diameter and should be enlarged.
Reebok "Iverson/Answer" Toddler Shoes	Reebok International Ltd.	2004-09-20	Clothing		3 months to 3.5 years	Yes	1 incident	Mouthing	No		The logo tag on the tongue can be peeled off.
Jaloma Pacifiers	Natura Products Downey Inc.	2004-09-24	Nursery	Yes	under 12 months	Yes	1 report		No		The pacifiers can come apart when in use.
Care Bears Lunch Kits w/ Water Bottle	Sky High International LLC	2004-10-15	Nursery		All ages	Yes	2 reports		No		Spout of water bottle can detach, posing a choking hazard.
Toy Ice Cream Car, Police Car, and Washing Machine	Tai Tung International Inc.	2004-10-21	Toys		12 months to 2 years old	Yes	none		No		The multicolored beads inside the toys can become accessible to children, posing a choking hazard.
Earlyears Spirolly Rattle	International Playthings Inc.	2004-10-21	Nursery		under 12 months	Yes	1 report		No		Spiral section of the rattle can come apart and release small balls.
Okie Dokie Alligator Football Pajama Set	JCPenney Co.	2004-11-18	Clothing		12 months to 5 years	Yes	1 report		No		The heat-sealed patches on the front of the garment can detach.
Children's Corduroy Overalls	Hanna Andersson	2004-11-24	Clothing		12 months to 5 years	Yes	2 reports		No		The buttons on the front and side panels can detach from the garment.
Children's Snow Suits and Jackets	Meijer Distribution Inc.	2004-11-26	Clothing		12 months to 5 years	Yes	1 incident	Mouthing	No		Decorative compasses and corded zipper pull tags can detach.
Fun Years Music Big Drum Musical Set	Kids Station Inc.	2005-01-19	Toys		12 months to 2 years	Yes	none		No		Small parts can break off during use.
Toy Cars	New Star Toys & Gifts Inc.	2005-02-10	Toys		2 to 5 years	Yes	none		No		Small parts can break off during use.
Reef Rocker Infant Toys	Wal-Mart Stores, Inc.	2005-02-15	Toys		3 months and up	Yes	none		No		The seam on the plastic balls can separate and release the small toy inside
"Toy Tunes" Electrical Musical Toys	Dollar Tree Stores, Inc.	2005-02-25	Toys		3 and up	No	none		No		The ball at the end of the drumstick can detach, posing a choking hazard to children. It measures 0.5 inches in diameter.
Lands' End Infant and Toddler Squall Parkas	Lands' End	2005-03-01	Clothing		12 months to 5 years	Yes	4 incidents	Mouthing	No		The rubber zipper pull tab can be bitten off, poses a choking hazard.
Stuffed Yarn Bunny	Ocean Desert Sales Inc.	2005-03-02	Toys		24 months and under	Yes	none		No		The eyes can detach from the stuffed animal.
Arizona Boys' Zip Up Cardigan Sweater	J.C. Penney Corp.	2005-03-04	Clothing		12 months to 5 years	Yes	1 incident	Mouthing	No		The zipper pull mechanism can detach from the zipper, posing a choking hazard.
Soother Baby Pacifiers	The Elegant Kids 2000 Inc.	2005-03-04	Nursery	Yes	under 12 months	Yes	none		No		The nipples can be separated from the base.
Reebok Children's Windwear and Fleece Jacket and Pant Sets	Adjmi Apparel Group of New York	2005-03-24	Clothing		12 months to 5 years	Yes	3 reports		No		The zipper slider and pull can detach from the jackets.
Flashing Pacifier and 2 in 1 Flashing Pacifier with Whistle Necklace	Solar Inc.	2005-04-07	Nursery	Yes	under 12 months	Yes	none		No		The nipple can detach from the base.
My First Crayon-Ball	Baja Products Inc.	2005-04-13	Books and Art Supplies		2 years and up	Yes	none		No		Crayon balls can detach from plastic center, posing as a choking hazard.
Carter's Infant and Children's Overalls	Carter's of Atlanta, GA.	2005-04-19	Clothing		12 months to 2 years	Yes	14 reports		No		The plastic center of the decorative snaps on these garments can detach, posing a choking hazard.
Light Up Pacifier, New Style Piano, and High Toys ChooChoo Train	California International Trading.	2005-04-20	Toys		newborn to 2 years	Yes	none		No		The pacifiers and toy can easily break apart, exposing small parts.
Okie Dokie Striped Bodysuits with Puffy Applique	J.C. Penney Corp.	2005-04-27	Clothing		newborn to 24 months	Yes	3 reports		No		The applique can detach from the garment.
Lemon Meringue Wooden Push Toys	Pamela Drake, Inc.	2005-05-12	Toys		12 months to 2 years	Yes	none		No		Small parts on the trains/cars can detach, posing a choking hazard for children.
Lov's Decorated Orthodontic Pacifier	Delta Enterprise Corp.	2005-05-12	Nursery	Yes	under 12 months	Yes	1 report		No		The pacifiers are banned under federal law, the nipples can be separated from the base.
So Hot Way Cool Free Wheel Trucks	Target Corp.	2005-06-19	Toys		3 and up	No	none		No		Small parts could break off the truck, posing a choking hazard to young children.
Spinning Water Teethers	Prestige Toy Corp.	2005-06-23	Nursery		5 months to 30 months	Yes	1 report		No		The plastic spinner in the center of the teether can detach, causing small beads to fall out.
Baby Denim and Knit Jackets	H&M of New York	2005-06-26	Clothing		2 months to 18 months	Yes	1 report		No		Metal buttons can come loose and detach.
Caroline Flower Baby Sandals	The Gymboree Corp.	2005-08-12	Clothing		5 months to 30 months	Yes	2 incidents, 2 reports	1 Choking, 1 Mouthing	No		The plastic flower attached to the sandals can pull or snap off
"Bottle Sippers" Pull Up Bottle Caps	Bradshaw International, Inc.	2005-09-15	Nursery		6 months and up	Yes	1 incident	Choking	No		Bottle cap can detach from lid, posing a choking hazard. However the entire cap is 1.25 inches in diameter and smaller than 2.25 inches in height, so it shouldn't of been on the market to begin with.
Reebok Children's Fleece Quarter Zip Pullover/Pant Sets	Adjmi Apparel Group of New York	2005-10-06	Clothing		12 months to 5 years	Yes	2 reports		No		The zipper slider and pull can detach.
10 in 1 Activity Trucks by Kid Connection	Wal-Mart Stores, Inc.	2005-11-22	Toys		2 to 5 years	Yes	none		No		Some of the toys in these trunks contain small parts.
Flexitoys Monster-Size Vehicles	International Playthings	2005-11-22	Toys		12 months to 5 years	Yes	none		No		The car's wheels can detach, which pose a choking hazard to young children. Entire car measures 5.5 inches long
Viking Chubbies Toy Cars	International Playthings, Inc.	2005-11-22	Toys		2 and up	Yes	none		Yes	Amazon.com	Plastic cars include 2 plastic people inside, measuring 3 inches long. They can detach and pose a choking hazard to children.
Cachito Pacifiers	Ideal Distributors Inc.	2005-12-01	Nursery	Yes	under 12 months	Yes	none		No		The nipples can detach from the base, they measure about 3 inches long
Plastic Siren Whistle	Chuck E. Cheese's	2005-12-08	Toys		3 and up	No	7 incidents	4 Choking, 3 Ingestion	No		Whistle measures 2 inches long and 3/4 inches wide, how was it able to be distributed when it was smaller than the no-choke tube?
Little Tree Mini Learning Cube	Maxim Enterprise, Inc.	2005-12-14	Toys		12 months to 2 years	Yes	2 incidents, 1 report	1 Choking, 1 Ingestion	No		Wooden pegs can detach and pose a choking hazard. One incident of an 18-month old swallowing a peg. Second incident a child started choking after placing two of the pegs into her mouth. Third, wooden pegs popped out of the learning cube.
Children's Books	Advantage Publishers Group	2005-12-15	Books and Art Supplies		12 months to 24 months	Yes	1 report		No		The clear plastic container can be removed from the book's back cover, allowing young children to access the beads in it. This poses a choking hazard to young children.
iPlay My First Mobile Phones	International Playthings Inc.	2006-02-28	Toys		12 months to 2 years	Yes	1 report		No		The yellow antenna can detach, poses a choking hazard to young children.
BRIO's Pull Along Snails	BRIO Corp.	2006-03-08	Toys		24 months and under	Yes	none		No		The toy is sold with a rattle, which can come apart and expose a bell that poses a choking hazard to young children.
Child Guidance Toy Pliers	RadioShack Corp.	2006-03-28	Toys		12 months to 2 years	Yes	2 incidents, 1 report	Mouthing	No		The toy's sliding yellow knob can detach, posing a choking hazard.
Primary Sounds Toy Vehicles	Kids Preferred LLC	2006-03-30	Toys		12 months to 2 years	Yes	1 report		No		The wheels can detach from the vehicles, these small parts pose a choking threat.
Cordless Push Button Toy Telephones	Marvel Education Co.	2006-05-02	Toys		12 months to 2 years	Yes	none		No		The phone's buttons can detach, posing a choking hazard. But what is worthy to note here is the size of the antenna. It measures greater than 2.25 inches long and can easily be put into a child's mouth and lodged in their throat due to its small diameter.
"Baby 2 Pack" Pacifiers	Kole Imports of Carson, Calif.	2006-05-25	Nursery	Yes	under 12 months	Yes	none		No		The nipples can detach from the guard.
Light Up Yo Yo Toy	The Ruby Restaurant Group	2006-06-08	Toys		3 and up	No	1 report		No		The yoyo can separate and expose small parts.
Curious Buddies Children's Books	Simon & Schuster Inc.	2006-06-15	Books and Art Supplies		under 2 years	Yes	1 report, 1 incident	Mouthing	No		The felt ears and limbs on the pop up characters can detach or come apart when pulled.
Reebok Children's Windsuit	Adjmi Apparel Group of New York	2006-06-22	Clothing		12 months to 5 years	Yes	1 incident	Choking	No		The reebok logo applique can detach, posing a choking hazard.
Toy Guitars	Sino Trading Group, LLC	2006-06-29	Toys		2 to 5 years	Yes	none		No		The toy guitar can break into small parts, posing a choking hazard to young children.
IQ Baby Vroom Vroom Vehicles	Small World Toys	2006-07-05	Toys		newborn to 24 months	Yes	11 reports		Yes	Amazon.com	The wheels can detach from the vehicles, they measure 1 inch in diameter and can cause choking, should not have been on the shelves in the first place.
Cage Bell Musical Instruments (wooden)	Kindermusik International, Inc.	2006-08-17	Toys		under 12 months	Yes	none		No		The bell can fall out of the wooden cage, posing a choking hazard to babies.
Team Talkin' Toy Tool Bench	Playskool Inc.	2006-09-22	Toys		3 years and up	No	2 incidents	Choking (Death)	No		The oversized, plastic toy nails and screws can become lodged within the throat, posing a choking hazard. The screws measured 2.25 inches long and the plastic toy nails measured 3 inches long. A 19-month-old and 2 year old died after the plastic nail became lodged in their throats.
Kids Bath Set	Suave	2006-09-27	Toys		under 12 months	Yes	none		No		Bath sets come with a few toys made to float in water, but pose a choking hazard to children. Small toy fish and soccer ball are 1.5 inches in diameter
Baby Cookie Monster Plush Toy	Sesame Workshop	2006-10-18	Toys		newborn to 2 years	Yes	none		No		Cookie detaches from the doll itself and poses a choking hazard to children.
Baby Gund Woodles Activity Toys	Gund, Inc.	2006-11-09	Toys		12 months to 2 years	Yes	1 incident, 3 reports	Mouthing	Yes	Ebay.com	The wooden handles can detach from the main toy and into small pieces. One incident of a child mouthing the small pieces.
"Play Wonder" Puzzle Tables	Target Corp.	2006-11-15	Toys		3 and up	No	1 incident, 1 report	Mouthing	No		The handles on the puzzle pieces can detach, posing a choking hazard.
Children's Boots	See Kai Run	2006-12-13	Clothing		12 months to 5 years	Yes	1 incident	Choking	No		Metal snaps on the side closure of the boots can detach, posing a choking hazard.
Bell Rattle	BRIO Corp.	2006-12-13	Nursery		under 12 months	Yes	none		No		The bell can fall out of the wooden cage, posing a choking hazard to babies. Bell does fit inside the no-choke test tube, should not of been put on the shelves to begin with.
Parents Magazine Record-A-Voice Toy Cell Phone	Battat, Inc.	2007-05-03	Toys		12 months to 2 years	Yes	52 reports, 2 incidents	Mouthing	No		The metal pin inside the hinge of the cell phone can fall out, posing a choking hazard to young children.
Baby Greendog Girl's Knit Overalls	Macy's Merchandising Group, Inc.	2006-12-14	Clothing		newborn to 24 months	Yes	none		No		The snaps on the legs can detach.
Bright Starts Star Teether Beads	Kids II, Inc.	2007-01-17	Nursery		5 months to 30 months	Yes	24 reports		No		Flexible plastic ring that holds the teether beads can crack or break and the beads can detach, posing a choking hazard to infants.
Plush Baby Rattles	Target Corp.	2007-01-18	Nursery		under 12 months	Yes	11 reports		No		Small parts on the plush rattles can detach.
Faux-Shearling Infant Booties	LL Bean	2007-02-07	Clothing		newborn to 12 months	Yes	6 reports		No		The small metal zipper tab on the infant booties can detach
Toddler Pants Sets	G & W Industries, Inc.	2007-02-08	Clothing		2 to 4 years	Yes	1 report		No		The zipper pull can detach from the jacket's zipper, posing a choking hazard.
"Laugh and Learn" Learning Bunny Toys	Fisher-Price	2007-02-15	Toys		12 months to 2 years	Yes	none		Yes	Amazon.com for $8.99	The pompom on the bunny's nose can detach, it is only 0.5 inches in diameter and can cause choking.
Boys Jacket with Attached Compass	H & M	2007-03-08	Clothing		18 months to 6 years	Yes	1 incident	Choking	No		The compass can detach and measures 2.75 inches long. the no-choke test tube should be enlarged to fit this size. One report of a child choking on detached compass piece.
Little Tree Wood Activity Cart Toys	Hong Kong Toy Centre	2007-04-04	Toys		3 and up	No	7 reports		No		The orange hubcaps on the wheels can detach.
"Lovely Baby" Doll (Sold for $1, no sign of small parts label on its packaging)	OKK Trading, Inc.	2007-04-04	Toys		3 and up	No	none		No		Baby dolls contain small parts, pose a choking hazard.
Disney Princesses Easter Baskets	Gemmy Industries Corp.	2007-04-05	Toys		2 and up	Yes	none		No		Silver beads and ribbons attached to the basket can detach, posing a choking hazard to young children. Ribbons longer than 2.75 inches in length.
"Sounds on the Farm" Puzzle and "Sounds on the Go" Puzzle	Small World Toys, of Culver City, Calif.	2007-04-11	Toys		1 to 2 years old	Yes	42 reports		No		The knobs on the puzzle pieces can come off, posing a choking hazard.
Children's Airwalk Compel Shoes	Payless ShoeSource, Inc.	2007-05-02	Clothing		2 years to 10 years	Yes	1 incident	Choking	No		Plastic rivets used to attach the strap to the shoe can detach.
Soft Blocks Tower Toys	Graco Children's Products	2007-05-02	Toys		2 years and under	Yes	56 reports, 81 incidents	32 Gagging, 49 Choking	No		The plastic covering on the soft block towers can detach, posing a choking hazard.
Three Piece Shorts Set	Samara Brothers LLC	2007-05-16	Clothing		2 to 4 years	Yes	none		No		The decorative fish buttons can detach, poses a choking hazard.
Baby Buddy Clip-on Books	Bookspan of Garden City, N.Y.	2007-05-17	Books and Art Supplies		under 2 years	Yes	1 report		No		The metal clip used to attach the book can detach, posing a choking hazard. Report of an 8 month old breaking the clip after pulling on the book.
Little Girls Capri Pants with Snap Roll Cuff	Mervyns	2007-05-17	Clothing		2 years to 5 years	Yes	none		No		Buttons on the inside of waistband can detach.
Discovery Bunny Books	Bookspan of Garden City, N.Y.	2007-05-17	Books and Art Supplies		under 2 years	Yes	1 incident	Choking	No		The seam on the bunny's left hind leg can open exposing a plastic squeaker toy contained inside a cloth bag. One report of a 4 month old who began to choke on the squeaker.
Ball and Wrist Rattles	Tri-Star International, Inc.	2007-05-23	Nursery		under 12 months	Yes	none		No		Toys contain small parts, pose a choking hazard to young children.
Red Baby Long Johns	Personal Creations	2007-06-07	Clothing		6 months to 24 months	Yes	10 reports		No		The metal snaps on the long johns can loosen and detach
Children's Party Hats	Creative Expressions	2007-06-07	Clothing		1 year	Yes	none		No		The foil fringe glued to the bottom edge of the party hats can detach.
Calypso Sandals	Nordstrom Inc.	2007-06-14	Clothing		2 years to 4 years	Yes	none		No		The jewel decorations on the shoes can detach.
Pine Peak Blues Children's Jackets	Nordstrom Inc.	2007-06-14	Clothing		newborn and up	Yes	1 report		No		The zipper pull can detach from the jacket's zipper, posing a choking hazard.
Shape Sorting Toy Castles	Infantino LLC, San Diego	2007-07-03	Toys		12 months to 2 years	Yes	4 incidents	Gagging	No		The plastic rod can come loose allowing the colored beads to slide off the toy, posing a choking hazard to young children.
Toddler Clog Shoes	Payless ShoeSource, Inc.	2007-07-17	Clothing		2 years to 4 years	Yes	none		No		The plastic rivents used to attach the strap to the shoe can detach, posing a choking hazard.
Toddler "NoSpill" Sippy Cups	Playskool Inc.	2007-07-19	Nursery		6 months to 18 months	Yes	32 reports, 4 incidents	3 Gagging, 1 Choking	No		The spout of the sippy cup can be bitten off, posing a choking hazard to children.
Stuffed Plush Horse/Fairy Dolls	The Orvis Company	2007-08-03	Toys		12 months to 5 years	Yes	none		No		The plastic button eyes on the horse and the pom pom on the fairy can detach.
Priddy "Trucks" Shaker Teether Books	St. Martin's Press, LLC	2007-08-23	Nursery		5 months to 30 months	Yes	2 incidents	Mouthing	No		Small pieces of the teether can break off and pose a choking hazard.
Plush Boys Rattles	Target Corp.	2007-10-02	Nursery		under 12 months	Yes	none		No		The rattles can break open and release small beads inside.
Starbucks Children's Plastic Cups	Starbucks Coffee Co.	2007-10-09	Nursery		6 months to 18 months	Yes	5 reports, 2 incidents	Choking	No		The colorful face on the cup can break off it is dropped, leaving small parts that can pose a choking hazard.
Pink and Orange Glow Sticks	Dunkin' Donuts	2007-10-17	Toys		3 and up (small parts label missing)	No	none		No		The glowsticks are smaller than 1.25 inch diameter, but still pose a choking hazard if taken off the lanyard due to their long, but thin shape. They can easily slide down a child's throat. This is another example of how the shape of the product can still cause choking, even if it is longer than 2.25 inches in height like the no-choke test tube.
Magnetic Game Pieces sold with "Cars" Themed Backpacks	Global Design Concepts Inc.	2007-10-23	Toys		3 and up	No	3 reports		No		Small magnets in the backpack can fall out of their plastic enclosure.
Laugh & Learn Learning Kitchen Toys	Fisher-Price	2007-11-06	Toys		2 years to 5 years	Yes	44 reports, 4 incidents	2 Gagging, 2 Choking	No		Pieces of the faucet or the clock hands can detach, posing a choking hazard to young children.
Flashing Pacifiers or 2 in 1 pacifiers with whistle necklaces	Sailing (U.S.) International Corp.	2007-11-21	Nursery	Yes	under 12 months	Yes	none		No		Pacifier measures 3 inches long, the nipple can detach from the base, posing a choking hazard.
Infantino Lion Teethers	Infantino LLC, San Diego	2007-12-13	Nursery		5 months to 30 months	Yes	8 reports		No		The plastic nose can detach, posing a choking hazard to small children.
Sterling Silver Teething Rings	Empire Silver Company	2007-12-21	Nursery		5 months to 30 months	Yes	none		No		The silver ball that holds the ring in place can separate and release the beads inside.
Tot Tower Toy Blocks	eeBoo Corp.	2007-12-27	Toys		18 months and up	Yes	2 reports		No		Plastic coverings of blocks can detach and pose a choking hazard. Blocks range from 1.5x1.5 to 6x6 inches, the larger ones would not fit snuggly inside SMTF.
"BabyTown" Pacifiers	Shims Bargain Inc.	2008-01-10	Nursery	Yes	under 12 months	Yes	none		No		The pacifier shield is too small and easily enter the mouth of an infant.
Heart and Car Sterling Silver Teethers	Elegant Baby and Baby Needs Inc.	2008-01-31	Nursery		5 months to 30 months	Yes	1 incident	Choking	No		The hearts and cars (measuring slightly under 2 inches in diamter) on the teethers can break off, posing a choking hazard.
Transparent Toy Egg Shakers	West Music Company	2008-02-07	Toys		3 and up	No	1 report		No		The end cap can detach from the egg shaker and allow small beads to spill out.
Baby Einstein Baby Neptune Soothing Seascape Crib Toys	Kids II, Inc.	2008-01-31	Toys		12 months and under	Yes	23 reports		Yes	Amazon.com, no restrictions or blocks when ringing item up.	Toy's anchors/straps can detach and pose a choking hazard to infants. Therefore diameter of test tube should be enlarged.
Spiderman Water Bottles	Fast Forward LLC	2008-02-19	Nursery		all ages	Yes	3 reports		No		Screws under the bottle's lid can come loose and fall into the cup, posing a choking hazard.
Infantino Lamb Grabby Rattles	Infantino LLC, San Diego	2008-03-05	Nursery		under 12 months	Yes	8 reports		No		The tail-piece on the rattles can detach, posing a choking hazard.
Play Wonder Toy Sundae Sets	Battat, Inc.	2008-03-13	Toys		3 and up	No	none		No		Wooden cherries on top of the sundae pose a choking hazard to young children.
Imaginarium Multi-Sided Activity Centers and Jungle Activity Centers	Toys "R" Us Inc.	2008-04-03	Toys		12 months to 5 years	Yes	12 reports		No		Small parts of various sizes can detach from main activity center, posing a choking hazard.
Cuddly Cousins Plush Insect Toys	Dollar Tree Stores Inc.	2008-04-07	Toys		all ages	Yes	none		No		The insect toys contain small parts, posing a choking hazard.
Little Builder Children's Board Book Sets with toys	Dalmation Press LLC	2008-04-08	Books and Art Supplies		3 and up	No	none		No		The cylinder on the toy concrete mixer and the tailgate on the toy dump truck can detach, poses a choking hazard.
Infant Santa Outfits	Avon Products Inc.	2008-04-24	Clothing		3 months to 18 months	Yes	none		No		Pom poms and snaps can detach from garments.
Tumble Tower Infant Rattles	Manhattan Group LLC	2008-05-15	Nursery		under 12 months	Yes	2 reports		No		The blue plastic end caps of the rattle can break resulting in small parts.
Little Tikes Chit 'N Chat Toy Cell Phones	Kids Station Toys International Ltd.	2008-05-28	Toys		6 months and up	Yes	2 reports, 1 incident	Choking	No		Hinge cover on toy cell phone can detach, posing a choking hazard.
Mini Chef Complete Toy Kitchen	eStyle, Inc.	2008-06-05	Toys		3 and up	No	1 incident	Mouthing	No		At first glance it seems way too large to even think of it being a choking hazard, however the wooden pegs that hold up the oven shelf/refrigerator shelf can come out and pose as a choking hazard to children. CPSC received one incident of a toddler placing the peg it his mouth.
Infant and Toddler Shortalls	Sara Lynn Togs	2008-06-12	Clothing		6 months to 4 years	Yes	none		No		The buttons on the shoulder straps can detach.
Nordstrom's Cadence-Lea and Trio-Lea Girl's Sandals	Nordstrom Inc.	2008-06-24	Clothing	Yes	under 12 months	Yes	none		No		Flower embellishments can detach.
It's My Binky's Personalized Pacifiers	It's My Binky	2008-07-22	Nursery	Yes	under 12 months	Yes	2 reports		No		The pacifier button, ring handle, and shield with nipple can detach, posing a choking hazard.
Bright Starts Ring Rattles	Kids II Inc.	2008-07-24	Nursery		under 12 months	Yes	2 reports		No		The tip of the rattle's antenna can detach
Stuffed Toy Dogs	Daiso California, LLC	2008-07-25	Toys		12 months to 5 years	Yes	none		No		Stuffed toys contain small parts.
Turtle Family Pull Toy	Earthentree of Kirkland, Washington.	2008-07-29	Toys		12 months to 2 years	Yes	none		No	Searchable on Amazon.com, but unavailable for sale.	Rings on stacking toy (KIDDO) contained small parts that pose a choking hazard if detached.
Learning Pots & Pans Toys	Fisher-Price	2008-08-07	Toys		12 months to 2 years	Yes	5 reports		No		Missing screws can cause the clear plastic cover to come loose and expose small balls, posing a choking hazard
Infant Rattles	Habermaass Corp.	2008-08-28	Nursery		under 12 months	Yes	15 incidents	Mouthing	No		Small pieces can detach, posing a choking hazard to young children.
Circo Rosette Bobbie Socks	Target Corp.	2008-09-03	Clothing		6 months to 5 years	Yes	4 reports		No		The ribbon on the sock can detach.
Children's Metal Water Bottles	Pottery Barn Kids	2008-09-16	Nursery		6 months and up	Yes	none		No		Spout can detach, posing a choking hazard.
Wood Abacus	LTD Commodities, LLC	2008-09-22	Toys		12 months to 2 years	Yes	4 reports		No		Wooden rods on the abacus can detach and pose a choking hazard to children. They measure much longer than the 2.25 inch length of the SMTF (tiny diameter allows it to slide down esophogus).
Girl's Sandals	Rack Room Shoes Inc.	2008-10-08	Clothing		5 years and up	No	1 report		No		Ornamental flowers on the sandals can detach.
Wooden Toys	Earth Friendly LLC	2008-10-30	Toys		12 months to 2 years	Yes	none		No		Small parts of various sizes can detach and break from the toy, also the rattle handle violates voluntary rattle standards.
My Little Train Classics Toy Trains	JA-RU Inc.	2008-11-13	Toys		2 years and up	Yes	none		No		The toy contains small parts which can detach, posing a choking hazard.
Arizona Newborn and Infant Denim Pants	JCPenney Co.	2008-11-25	Clothing		newborn to 9 months	Yes	none		No		The metal snap at the waist can detach.
Toddler Girl's Hat and Mitten Sets	Meijer Inc.	2008-12-04	Clothing		12 months to 5 years	Yes	1 report		No		The magnets in the hat can detach and fall out.
Boy's Reversible Vests	The Bon-Ton Department Stores, Inc.	2008-12-30	Clothing		3 and up	No	none		No		The zipper tabs fail to meet children's torques test standards, posing a choking hazard to young children.
Taggies Sleep 'n Play Infant Garments	Rashti & Rashti of New York, N.Y.	2009-01-12	Clothing		12 months and under	Yes	none		No		The snaps can detach, posing a choking hazard.
Flashing Pacifiers	Top Goods Trading	2009-01-13	Toys	Yes	3 and up	No	none		No		The pieces of the pacifier can separate, posing a choking hazard. These pacifiers are marketed towards older children and adults, but they could mistakenly be given to infants and cause serious injury or death. Also the string poses a strangulation hazard.
Rolling Toy Xylophones	The Land of Nod	2009-01-14	Toys		12 months to 2 years	Yes	22 reports		No		Xylophone pegs (that create the different pitches) can detach. They measure various sizes, some larger than 2.25 inches in height, thus the larger ones appear to be large enough to not pose a choking hazard when they actually do because they pass the current no-choke tube size.
Infantino Lion and Lamb Grabby Rattles	Infantino LLC, San Diego	2009-01-15	Nursery		under 12 months	Yes	10 reports		No		The rounded tail-piece on the rattles can detach, posing a choking hazard to infants and young children.
Playhouse Disney "Handy Manny" Toy Tool Sets	Disney Store USA, LLC	2009-02-12	Toys		3 and up	No	1 report, 2 incidents	Choking	Yes	Only on bidding sites like Ebay and eBid. Do not buy this product from another consumer after it has been recalled.	The eyes can detach from the figurines, thus pose a choking hazard to infants even though they pass the current size of the no-choke test tube.
Stuffed Animal and Creature Toys	Old Navy, LLC	2009-02-19	Toys		12 months to 5 years	Yes	none		No		The stuffed toys have two button eyes that could detach.
Baby Rattles	CBB Group, Inc.	2009-02-25	Nursery		under 12 months	Yes	none		No		These rattles can break into small parts, posing a choking hazard to infants and young children.
Infant Toys	Infantino LLC, San Diego	2009-03-11	Toys		under 12 months	Yes	45 reports		No		The infant toys have blue metallic fabric which can detach.
State Farm Good Neigh Bears	State Farm of Bloomington, IL	2009-03-17	Toys		12 months and up	Yes	1 incident	Mouthing	No		The eyes on the bears can come off, poses a choking hazard.
Baby Necessities Pacifiers	OKK Trading, Inc.	2009-03-24	Nursery	Yes	under 12 months	Yes	none		No		Pacifiers are banned under federal law, nipples can separate from the base.
What's Inside? Soft Toy Boxes	Lakeshore Learning Materials	2009-04-01	Toys		24 months and under	Yes	3 reports		Yes	Toystogrowon.com for $40	Butterfly head can detach from the body (one of 10 toys in box), posing a choking hazard.
Zoo Pacifiers	Healthtex of Miami, Fla.	2009-04-07	Nursery	Yes	under 12 months	Yes	none		No		Pacifiers fail to meet federal safety standards, nipples can separate from the base and poses a choking hazard.
CARS Fleece Clog Children's Shoes	Wal-Mart Stores, Inc.	2009-04-09	Clothing		6 months to 5 years	Yes	1 report		No		The four decorative wheels can detach.
Shape-O Toy Maracas	Tupperware U.S. Inc.	2009-04-16	Toys		3 and up	No	2 reports		No		Maracas can break and expose small parts.
babyGap Children's Coats	Gap Inc.	2009-04-30	Clothing		newborn to 24 months	Yes	none		No		The toggle fasteners measuring 1.75 inches long can detach.
Erwin Beanie and Poseidon Beanie Children's Knitted Hats	Ambler Mountain Works	2009-05-05	Clothing		all ages	Yes	1 report		No		The eyeballs on the Erwin Beanie and the octopus legs on the Poseidon Beanie can come loose, poses a choking hazard.
"Chelsea's" Necklace and Bracelet Sets	D&D Distributing-Wholesale Inc.	2009-06-17	Toys		3 and up	No	none		No		Small parts can detach from necklace and bracelet if the elastic string breaks, poses a choking hazard.
Jaloma Pacifiers	Gromex, Inc.	2009-07-07	Nursery	Yes	under 12 months	Yes	none		No		Pacifier mouth guard are too small and fail to meet federal safety standards.
Evenflo Switch-A-Roo Telephone Toys	Evenflo Co., Inc.	2009-07-16	Toys		12 months to 2 years	Yes	none		No		The mirror decal can peel away, poses a choking hazard.
Buster Brown & Co.'s Clog Children's Shoes	Brown Shoe Co. Inc.	2009-07-21	Clothing		3 and up	No	2 reports		No		The shoe has decorative wheels that can detach, poses a choking hazard.
My Pal Scout Electronic Plush Toy Dogs	LeapFrog Enterprises, Inc.	2009-07-23	Toys		12 months to 2 years	Yes	1 incident, 1 report	Ingestion	No		The decals on the paws of the plush toy can be removed and ingested, choking hazard.
Children's Shoes	C & J Clark America Inc.	2009-09-17	Clothing		2 months to 18 months	Yes	6 reports		No		The molded rubber pieces on the sole can detach, poses a choking hazard.
Wooden Toy Animals	Daiso California, LLC	2009-10-06	Toys		12 months to 2 years	Yes	none		No		Components of the wooden toys can detach. It should be enlarged to fit these components into the tube to show they are too small to be played with.
"Bobby Chupete" Pacifiers	Grand World, Inc.	2009-11-18	Nursery	Yes	under 12 months	Yes	none		No		Pacifiers fail to meet federal safety standards, mouth guard is too small and poses a choking hazard.
Snap Beads	Edushape Ltd, of Deer Park, N.Y.	2009-12-08	Toys		12 months to 5 years	Yes	none		No		The tip of the snap bead may break off under repetitive pressure, posing a choking hazard.
Monday the Bullfrog Plush Books	Simon & Schuster Inc.	2009-12-09	Books and Art Supplies		12 months to 2 years	Yes	3 reports		No		The plastic eyes on the frog can detach, poses a choking hazard to young children.
"Action Team" Toy Dart Gun Set	OKK Trading, Inc.	2009-12-17	Toys		3 and up	No	1 incident	Choking (Death)	No	Searchable on Amazon.com but unavailable for sale.	Darts are 2.5 inches long and .75 inches in diameter, showing that the tube should be enlarged in order to fit items like these darts within the hollow. Death of a 8 year old
First Impressions Boy's Three-Piece Santa Set	Macy's Merchandising Group, Inc.	2010-01-26	Clothing		newborn to 24 months	Yes	none		No		Loose buttons on the suit's jacket may easily detach.
Special Forces and Police SWAT Toy Gun Sets	Dollar General	2010-02-03	Toys		3 and up	No	none		No		The orange tips located at the end of the toy guns' barrels can easily be removed, posing a choking hazard.
Pull-A-Long Friends Toucan, Pull-A-Long Friends Alligator, and P-A-L Friends Sharky	Manhattan Group LLC	2010-02-10	Toys		12 months to 2 years	Yes	none		No		Wooden components of the toy can break off, these small pieces pose a choking hazard to young children.
Gund Baby Paperboard Books	Gund, of Edison, N.J.	2010-04-06	Books and Art Supplies		12 months to 2 years	Yes	3 incidents	Mouthing	No		Then foam (4.5 inches long in the spine of the book) used to fill the book binding can detach, posing a choking and aspiratino hazard to infants and young children.
Step2 Basic Rhythms Drums	The Step2 Company LLC	2010-04-27	Toys		12 months to 2 years	Yes	none		No		The plastic clips used to attach the drumsticks to the drum can break, posing a choking hazard.
Sport Cap 2.0 Water Bottle Spouts	Klean Kanteen, Inc.	2010-05-05	Nursery		6 months and up	Yes	6 incidents	Mouthing	Yes	Filters-now.com, bumritediapers.com, reuseit.com, Amazon.com	Bottlecap measures 2.875 inches in height x 2.5 inches wide. Much larger than the standard test-tube size and still poses a choking hazard to children.
Denim Cargo Shorts	The Children's Place Services Company, LLC	2010-05-13	Clothing		12 months and under	Yes	none		No		The metal snaps can detach from the shorts.
Sandy the Squirrel Plush Toys	MOA Entertainment Co., LLC	2010-05-17	Toys		2 years and up	Yes	none		No		Young children can remove and ingest the squirrel's nose, posing a choking hazard.
Animal Crackers Giant Stacking Toys	One Step Ahead	2010-06-03	Toys		12 months to 2 years	Yes	1 incident	Mouthing	No		The fabric covering the stacking ring's center pole can come apart and expose foam material inside. 1 report of a 10-month old mouthing the foam material.
Beado Handheld Bead Play Toys	Rhino Toys, Inc.	2010-06-10	Toys		newborn and up	Yes	none		No		The plastic wires can detach, allowing the small beads to slide off. Poses a choking hazard.
Infant Bodysuits and Rompers	Holtrop & McIndoo LLC	2010-06-17	Clothing		newborn to 18 months	Yes	2 reports		No		Snaps can detach from garments, poses a choking hazard.
Karino Baby Pacifiers	Antonio Flores of San Ysidro, Calif.	2010-07-20	Nursery	Yes	under 12 months	Yes	none		No		The pacifiers fail to meet federal safety standards, the nipples can separate from the base, and the pacifier handle is too long.
Little People Play 'n Go Campsite	Fisher-Price	2010-08-05	Toys		12 months to 5 years	Yes	8 reports		No		The plastic Sonya Lee figure can break at the waist, exposing small parts.
Wooden Toy Rattles	P. Graham Dunn	2010-08-11	Nursery		under 12 months	Yes	4 reports		No		Rattle measures 2.75 inches by 2 inches and is circular in shape. Wooden dowels can come loose and pose a choking hazard to children along with the metal bell inside.
Magnetic Maze Boards	Lakeshore Learning Materials	2010-08-26	Toys		3 to 6 years	No	10 reports		No		The plastic wand that the toy comes with can separate and expose a magnet that can swallowed or choked on. If more than one magnet is swallowed, magnets can attract to each other internallya nd cause intestinal perforations, which can be fatal.
Click Armband Bracelets, Klick Klick Balls and BoBo Balls	Fun Stuff Inc.	2010-09-14	Toys		19 months to 35 months	Yes	1 incident	Mouthing	No		The small balls on the end of the toy's arm can detach. One report of ball detaching in a 21 month old girl's mouth.
Giant Starbuilder and Giant Stars Building Sets	Edushape Ltd, of Deer Park, N.Y.	2010-09-15	Toys		12 months to 5 years	Yes	3 reports		No		The plastic knobs can break from the center of the star, posing a hcoking hazard.
Little People Wheelies Stand n' Play Rampway	Fisher-Price	2010-09-30	Toys		18 months to 5 years	Yes	2 reports		Yes	Report of resale - http://www.cpsc.gov/en/Recalls/2012/Recalled-Products-Originally-Sold-By-Meijer-Found-to-Have-Been-Resold-By-Discounters-After-Recall-Date/	Wheels of the toy cars can detach and pose a choking hazard.
Infant's Overalls	Lollytogs, Ltd.	2010-10-19	Clothing		newborn to 24 months	Yes	none		No		Snaps can detach from overalls, posing a choking hazard.
Falls Creek Infant Boy Shoes	Meijer, Inc.	2010-10-27	Clothing		6 months to 18 months	Yes	none		No		Shoe lace toggles can detach, posing a choking hazard.
White Ruffle Outdoor Vests	The Children's Place Services Company, LLC	2010-10-29	Clothing		24 months and up	Yes	none		No		The metal snaps can detach from garment.
Toddler Girl Pants and Shorts	American Eagle Outfitters, Inc.	2010-12-09	Clothing		12 month to 5 years	Yes	none		No		The metal clasp at waistband can detach.
Zoom Buggy Car and Dream Pillow Star	Kindermusik International, Inc.	2010-12-22	Toys		12 months to 2 years	Yes	15 reports		No		Wheels of the zoom buggy cars can detach, pose a choking hazard to young children.
Baby Leg Warmers and Socks	BabyUnited LLC	2010-12-23	Clothing		newborn to 18 months	Yes	1 incident	Choking	No		Heart applique can detach, posing a choking hazard.
Hoodie Footie Infant and Toddler Footed Pajamas	The Vermont Teddy Bear Co, Inc.	2011-01-11	Clothing		newborn to 5 years	Yes	none		No		The metal snaps that attach the hood to pajamas can come off, poses a choking hazard.
Baby Rattles	Kid O Products, LLC	2011-01-12	Nursery		under 12 months	Yes	none		No		Baby rattle's beads can come off when rattle is twisted or pulled forcefully, posing a choking hazard.
Toddler Talk Toy Mobile Phones	Discovery Toys, LLC	2011-01-12	Toys		12 months to 2 years	Yes	1 incident, 2 reports	Mouthing	No		Clear plastic antenna can break off, posing a choking hazard.
Butterfly Push Toy	Kang Sheng Group	2011-01-25	Toys		12 months to 2 years	Yes	none		No		Butterfly at the end of the push toy has two movable 1.5 inch balls attached to each wing. They are larger than 1.25 inches in diameter and still pose a choking hazard to children. Tube diameter should be enlarged so that the ball doesn't fit exaclty in the tube to prove that it isn't large enough to be played with safely.
Newborn Keepsake Mittens	Nurses Choice Corp.	2011-02-15	Clothing		12 months and under	Yes	1 report		No		Decorations on the mittens can be pulled off, pose a choking hazard.
Parents Busy Time Activity Centers	Manhattan Group LLC	2011-03-03	Toys		12 months to 5 years	Yes	1 incident	Mouthing	No		Wooden pegs on the xylophone can detach, posing a choking hazard.
OBall Links and Mini Rattles	Rhino Toys, Inc.	2011-03-03	Nursery		under 12 months	Yes	1 report		No		Soft plastic Oballs are 2.5 inches in diameter (entire rattle is 7.5 inches long composed of a C-shaped chainlink) and are attached to both sides of the chain link. The C-links on both ends can break off and both pieces are choking hazards. Balls and links are larger than the 1.25 in. diameter of the no-choke test tube and chain is much longer in height than the standard size.
Little Pet Vet Costumes and Dr. Littles Costumes	Fun World, Inc.	2011-03-09	Clothing		2 years and up	Yes	none		No		The plastic ear pieces at the end of the stethoscope can be pulled off, pose a choking hazard.
Holiday Rattle Baby Slippers	Atico International USA Inc.	2011-03-10	Clothing		12 months and under	Yes	1 incident, 2 reports	Choking	No		The internal stuffing and rattle inside the slippers can be pulled out.
Wooden Fruit Puzzles	Kid O Products, LLC	2011-03-10	Toys		2 to 5 years	Yes	none		No		The knobs attached to the puzzle fruits can come loose, pose a choking hazard.
Girl's Dress	Matilda Jane LLC	2011-03-15	Clothing		18 months to 5 years	Yes	1 report		No		Buttons can come off, pose a choking hazard.
Girls' Jeans for Toddlers	Parigi Group, Ltd.	2011-03-16	Clothing		2 to 4 years	Yes	none		No		Decorative rhinestones and sequins on the jeans' pockets can detach, pose a choking hazard to young children.
Troy the Activity Truck	Infantino LLC, San Diego	2011-04-04	Toys		12 months to 5 years	Yes	2 incidents, 26 reports	Gagging	No		Plastic beads on the activity truck can detach, posing a choking hazard.
Pampers Natural Stages Infant Ortho and Bulb Pacifiers	Key Baby LLC, of Lutz, Fla.	2011-04-05	Nursery	Yes	under 12 months	Yes	none		No		Pacifiers fail to meet federal safety standards, pose choking hazard.
Wrist Rattles	Midwest-CBK Inc.	2011-04-14	Clothing		under 12 months	Yes	1 report		No		The pompom on the cloth rattle can detach, thus shoul not have been put on the market in the first place. Manufacturers need to be careful about the pieces they are using for each toy and make sure that they don't detach if they are smaller than the no-choke test tube.
Pacifier Clip	Sandbox Medical, LLC.	2011-05-03	Nursery		under 12 months	Yes	2 reports		No		Clip can break apart, posing a choking hazard to young children.
Bumble Bee and Lady Bug Infant Slipper Socks	Meijer Inc.	2011-05-11	Clothing		12 months and under	Yes	1 report		No		Balls at the end of the bug's antennae can detach, posing a choking hazard.
Gripper Shaker Musical Instruments	Woodstock Percussion Inc.	2011-06-02	Toys		12 months to 5 years	Yes	1 report		No		Handle can detach, exposes small steel pellets which pose a choking hazard.
Emma's Garden Polka-Dot Girls' Dresses	The TJX Companies, Inc.	2011-06-15	Clothing		12 months to 5 years	Yes	none		No		Decorative buttons on the front of the dress can detach.
Circo Aloma Infant Girls Sandals	Target Corp.	2011-06-23	Clothing		6 months to 18 months	Yes	8 reports		No		Decorative plastic flowers can detach, posing a choking hazard.
Mini Stars Building Sets	Edushape Ltd, of Deer Park, N.Y.	2011-07-07	Toys		2 to 5 years	Yes	2 reports		No		Plastic knobs can break from the center of the stars, posing a choking hazard.
Toy Keys with Remote	Battat, Inc.	2011-08-02	Toys		12 months to 2 years	Yes	31 reports		No		Metal toy keys and plastic key ring can break, posing a choking hazard.
Twirlla Wooden Rattle	Manhattan Group LLC	2011-09-01	Nursery		under 12 months	Yes	none		No		Painted rattle measures 6 inches long. When U-shape pieces come apart, they pose a choking hazard to children.
Toy Workshop and Tool Set (Expanded from Original 8/13/2009 Recall)	Little Tikes	2011-09-28	Toys		2 years and up	Yes	3 incidents	Choking	No		Oversized, plastic toy nails within the Tool Set measure 3.25 inches long and 1.25 inches in diameter and pose choking hazards to children. The diameter already is too small to pass the no-choke tube test, but the fact that the height is larger than the test-tube height shows that it showed be enlarged. Recall originally occured after first incident of an 11-month-old boy who choked when the toy …
Musical Wooden Table Toys	Battat, Inc.	2011-09-29	Toys		3 and up	Yes	9 reports		No		Small pegs on the xylophone toy can detach, posing a choking hazard.
Twist and Sort Toys	Guidecraft, Inc.	2011-10-20	Toys		12 months to 5 years	Yes	none		No		The small pegs can detach from the posts, posing a choking hazard.
Toulouse-LapTrec Magnetic Sketchboards	Battat, Inc.	2011-11-02	Toys		18 months to 5 years	Yes	19 reports		No		The magnetic tip of the drawing pen can dislodge from the pen, posing a choking hazard.
Kidgets Animal Sock Top Slippers	Family Dollar Services, Inc.	2011-11-16	Clothing		12 months and under	Yes	1 report		No		Animal's eyes can detach from the slippers.
Baby Rattles	Toys Distribution, Inc.	2011-12-13	Nursery		under 12 months	Yes	none		No		Recalled rattles can break into small parts, posing a choking hazard. In addition, the size of the handle on some of the rattles is small enough to enter an infant's mouth, lodge in the throat and cause a choking hazard.
Light Up Toy Keys	Garanimals	2011-12-15	Toys		12 months to 2 years	Yes	4 reports		No		Toy keys measure 3 inches in height, larger than the no-choke tube standard size. Tube should be enlarged to accomadate the keys and prove that it is unsafe to play with.
Colorful Hearts Teddy Bear	Build-A-Bear Workshop Inc.	2011-12-23	Toys		All ages	Yes	none		No		The bear's eyes can detach, posing a choking hazard to children.
Infant Rattles	Lee Carter Co.	2012-01-24	Nursery		under 12 months	Yes	none		No		Rattle measures 4.5 inches long and is small enough to be placed in an infant's mouth, posing a choking hazard. Standard height of no-choke test tube is 2.75 inches, showing that it is not sufficient enough to rule out some larger toys such as these infant rattles.
Carter's Watch the Wear Bodysuits and Sleep n' Play Garments	Weeplay Kids LLC, N.Y.	2012-02-03	Clothing		12 months to 5 years	Yes	30 reports		No		Snaps can detach from the fabric of the garment, posing a choking hazard to infants and young children.
Tumblekins Toys	International Playthings LLC, of Parsippany, N.J.	2012-02-16	Toys		2 and up	Yes	1 report		No		Toys can break into small pieces with sharp points, posing choking and laceration hazards.
Feels Real Baby Dolls	Lakeshore Learning Materials	2012-03-27	Toys		1 and up	Yes	none		No		The fingers and toes can detach, posing a choking hazard to young children.
Whoozit Starry Time Rattles	Manhattan Group LLC	2012-04-26	Nursery		under 12 months	Yes	2 reports		Yes	Diapers.com for $7.99, no indication that it has been recalled.	Small "rattle" balls measure 1.75 inches in diameter, when detached they can release small parts that pose a choking hazard to children.
Class Club Children's Letterman Jackets	Supreme Trading Limited.	2012-05-10	Clothing		18 months to 36 years	Yes	none		No		Snaps on the jacket can detach, pose a choking hazard.
Imaginarium 5-Sided Activity Center	Toys "R" Us Inc.	2012-05-30	Toys		12 months and up	Yes	8 reports		No		Small wooden knobs attaching the xylophone keys to the end can detach, causing a choking hazard to young children.
Mini Vehicle Toy Set	GreenToys	2012-07-31	Toys		12 months to 5 years	Yes	10 reports		Yes	Greentoys.com for $17.99	Hubcap and tires come off of toy trucks/cars in the set, posing a choking hazard.
CareBears Pacifiers	IDM Group LLC, Yi Wu Jiangyi Plastic Co., of China	2012-08-23	Nursery	Yes	under 12 months	Yes	none		No		Fail to meet federal safety standards, the nipples can separate from the base and pose a choking hazard to young children.
Children's Water Bottle	H&M	2012-09-18	Nursery		6 months and up	Yes	1 incident	Mouthing	No		Cap broke off into child's mouth, presenting a choking hazard.
Pink Angel Embroidered Girls' Denim Shorts	Buy Buy Baby	2012-10-04	Clothing		12 months to 4 years	Yes	1 report		No		The decorative studs can detach from the jeans, posing a choking hazard to young children.
Imaginarium Activity Walkers	Toys R Us	2013-03-13	Toys		12 months +	Yes	5 Reports	None	No		Each front wheel is attached to the walker by a small bolt and spacer that can detach.
Basic Beat BB201 Standard Egg Shaker	Bongo Logic Development LTD	2013-03-26	Toys		3+	No	3 Reports	None	No		The egg's outer end cap (smallest part) that is glued onto the top can detach.
"Aubree's" and "Hearts" baby socks	Asia Socks/Trumpette Inc.	2013-04-10	Clothing		0-12 months	Yes	8 Reports	None	No		The flowers and bows on the socks can detach.
Baby B'gosh Infant Clothing: Style 414-208	The William Carter Company	2013-04-11	Clothing		3, 6, 9 months	Yes	None	None	No		The zipper pull of the one piece can detach.
Spin-A-Mals Farm Puzzle	Small World Toys	2013-04-16	toys		12 months +	Yes	4 Reports	None	No		The puzzle boards have small pegs that can loosen and separate from them.
Classic Characters Froggy Socks (style S110)	Sino-Best Industries, Co.	2013-04-18	Clothing		0+	Yes	None	None	No		The stitched knit frog face and feet on the socks can come off.
Light Brown Mini Boden Chunky Cord Dungarees	J.P. Boden Services Inc.	2013-04-18	Clothing		0-24 months	Yes	None	None	No		The studs and clasps on the pants can detach.
Plush Dollies	The Land of Nod	2013-04-25	Toys		All Ages	Yes	1 Report of doll hand detaching 3 Reports of doll hands loosening	None	No	No	The plush doll's hands can detach.
"Joanna" Girl's Sandal	Stride Rite Children's Group LLC	2013-06-13	Clothing		5+	No	6 Reports of flower detaching 11 reports of flower loosening	None	No		The metal flower on the shoe can detach.
"Buff Baby" Baby Rattles	Easy Aces	2013-06-27	Toys		3+ Months	Yes	2 Reports	None	No		Small parts are released because the rattles end cap can separate.
Infant's First Impressions Varsity Jacket	Macy's Merchandising Group, Inc.	2013-07-18	Clothing		Infant	Yes	None	None	No		The snaps on the jackets can come off.
Light-up Toy Frogs and Ducks	Toysmith	2013-08-07	Toys		All Ages	Yes	None	None	No		The bottom of the toys has a metal conductor pin that can come out.
Wegmans Playmat Set	Holgate Toys	2013-08-08	Toys		2+	Yes	1 Report	None	No		The wheels of the wooden vehicles can come off and become a choking hazard for children.
Sulley Stuffed Animal	Build-A-Bear	2013-08-29	Toys		All Ages	Yes	None	None	No		The toy's eye can detach and become a choking hazard for children.
"Count my Kisses 1, 2, 3" and "Red, Green, Blue, I Love You"	Hachette Book Group, Inc.	2013-09-11	Books and Art Supplies		All Ages	Yes	None	None	Yes	half.com	The books have a metal rod that holds small beads on the cover. It can detach--exposing a sharp edge (laceration hazard)--and release small parts.
Super Safari Set	Infinitoy, Inc.	2013-10-23	Toys		18 months +	Yes	1 Incident	Choking	No		The plastic hats on the playset figures can be a choking/aspiration hazard.
American Boy and Girl Infant "Susan" Sandals	American Boy and Girl	2013-11-26	Clothing		3-12 months	Yes	None	None	No		The top strap can be pulled off the shoe.
Manhattan Toy Quizel Baby Rattles	Manhattan Group LLC	2013-12-04	Toys		All Ages	Yes	4 Reports		No		The rattle's colored arches can break and create a part that can cause choking.
Infant Sports Jersey Kits	Under Armour	2014-01-15	Clothing		Newborn to 18 months	Yes	none		No		Shoulder snaps can detach, posing a choking hazard
Baby Rattles	Midwest-CBK Inc.	2014-01-22	Nursery		Newborn and up	Yes	1 report				Head of rattle can detach, poses a choking hazard
Pacifier Holder Clip	Playtex	2014-01-22	Nursery		Newborn and up	Yes	99 reports		No		Pacifier holder clip can crack, creating small parts and these pose a choking hazard
Infant Pacifier	Fred & Friends	2014-01-30	Nursery	Yes	Newborn and up	Yes	1 report		Yes	Amazon.com	Mustache on pacifier can detach, poses choking hazard
Monkey Teething Toy	Infantino LLC, San Diego	2014-02-20	Nursery		Newborn and up	Yes	7 incidents	Choking	Yes	Target.com	Tail of monkey poses choking hazard, can be stuck inside throat of baby and cause choking.
Cork Block Stacking Toys	A Harvest Company	2014-02-26	Toys		6 months and older	Yes	7 reports/2 incidents	Mouthing	No		Cork pieces can break off, posing a choking hazard
Grumpy Cat Stuffed Animal Toy	Ganz	2014-03-19	Toys		3 years and up	No	6 reports		Yes	Amazon.com	Eyes can detach, posing a choking hazard
Bear Ring Rattles	Vera Bradley	2014-03-19	Nursery		no age group reported	Yes	2 reports		No		Pom Pom can detach, posing a choking hazard
J Crew Coveralls	J. Crew, Inc.	2014-05-01	Clothing		newborn to 3 years	Yes	8 reports		No		Snaps on the coverall can detach, posing a choking hazard.
H&M Girls' Leggings	H&M	2014-05-15	Clothing		18 months to 8 years	Yes	1 incident	Choking	No		Metal part of belt can detach, poses choking hazard.
Felt Easter Baskets	Nantucket Distributing	2014-05-15	Toys		no age group reported	Yes	none		No		Decorative beads can detach, posing a choking hazard
Bristle Builders for Toddlers Play Set	Lakeshore Learning Materials	2014-05-22	Toys		2 to 4 years	Yes	none		No		Plastic base on figurines can detach, posing a choking hazard
Children's Sweaters	LL Bean	2014-08-07	Clothing		Girls sizes 4 to 7	Yes	none		No		The spare button can detach and poses a choking hazard
Children's Soft-Soled Sneakers	Trimfoot	2014-09-30	Clothing		Toddler	Yes	none		No		3/16th inch eyelet can detach, posing a choking hazard
Hello Kitty Themed Whistle	McDonald's	2014-11-10	Toys		no age group reported	No	2 incidents	Coughing	No		Pieces can detach from whistle, posing a choking hazard.
Definitions
Reports: Any type of malfunction or break in the product only, or forseen potential for small part(s) to be released or a break to occur with the product. There is no involvement with the mouth of the child. The child may be the one to break the product, but if no incident of mouthing, choking, or gagging occurs, then it is considered a report.
Incidents: Any interactions of the product (whether broken or original) with the child including mouthing on the product, gagging, choking, ingestion etc.
Categories
Nursery: Includes pacifiers, rattles, teething rings, and cups (sippy cups, water bottles, etc.). There will also be a separate category in which pacifiers are examined alone as they have their own federal standards and safety regulations.											Bolded definitions: larger than current size of test tube (the piece they choked on, so could be original or broken off piece).
NOTE - This study did not include nursery items such as strollers, baby bouncers and exersaucers, furniture (cribs, sofas, bean bag chairs), blankets, or high chairs.											Red definitions: original product posed choking hazard or caused choking
Toys: Any children's product used for learning, entertainment, and enjoyment (dolls, blocks, puzzles, mini cars and trucks, pretend-play items, etc.).
NOTE - This study did not include outdoor toys such as bikes, battery-powered lifesize electric vehicles, and trampolines.
Clothing: Any children's product used for dressing such as body garments, outerwear, hats, mittens and gloves, socks, and shoes.
NOTE - This study did not include glasses frames or sunglasses.
Books and Art Supplies: Includes books of any kind (foam books, board books, etc.) and any arts and crafts sets (crayons, painting, etc).
											Category Totals
											Nursery - 57 (18.9%)		Pacifiers: 20 (6.6%)
Tube Size Dimensions: Depth - 1 inch to 2.25 inches in height (on a diagnonal plane), 1.25 inches in diameter (opening at top)											Clothing - 84 (27.7%)
											Toys - 148 (48.8%)
Sources: CPSC.gov											Books and Art Supplies - 14 (4.6%)
Clinical Affairs Committee -- Infant Oral Health Subcommittee. "Guideline on Infant Oral Health Care."Pediatric Dentistry 34.5 Sept.-Oct. 2012: 148-152.
http://www.huntsvillepediatrics.com/toys.html											Total Products - 303
http://www.mayoclinic.com/health/pacifiers/PR00067/NSECTIONGROUP=2
American Academy of Pediatric Dentistry. Sippy Cup Tips for Parents. http://www.aapd.org/media/pressreleases.asp?NEWS_ID=640 Accessed March 2012.
https://www.cpsc.gov//PageFiles/113962/adg.pdf											Choking Hazards/Incidents Caused by Original Product: 18 (5.94%)
http://www.cpsc.gov//PageFiles/111656/regsumsmallparts.pdf											Choking Hazards/Incidents Caused by Break/Piece of Product: 285 (94.06%)
											Products Larger than SMTF: 52 (17.1%)
DATA SET TIME SPAN:											Products Smaller than SMTF: 251 (82.8%)
from	2003-01-01
to	2014-12-31										Products for Children 3 and up: 33 (10.9%)
	Total = 12 years										Products for Children under 3: 270 (89.1%)
											Products for Children under 3 and larger than SMTF: 46 (15.2%)
Observations:											Total number of incidents in Data set: 211 incidents caused by 63 products
Many recalled items from Battat, Inc., Manhatten Group, LLC., Infantino, LLC											Of these 63 products, total number of products for children under 3: 56 products
4 Deaths - 3 from items larger than SMTF
											Incidents Breakdown:	percentages below divided by total number of incidents (211)
											Mouthing - 59 (27.96%)
											Gagging - 45 (21.33%)
Products aren't meeting current standard.											Choking - 99 (46.91%)
Not testing adequately for breakage - We need to review enforcement of standard.											Ingestion - 5 (2.37%)
											Aspiration - 1 (.5%)
											Coughing - 2 (.94%)
